# Supplementary material for: Synergistic Cancer Immunotherapy by Inducing Immunogenic Cell Death and Blocking the CD39-Adenosine Pathway Using a Nanoplatform
Source: Pharmaceutics. 2026 Jul 9;18(7):836. doi: 10.3390/pharmaceutics18070836 (PMC13416026; doi:10.3390/pharmaceutics18070836)
Supplement: Supplementary file 1 [file pharmaceutics-18-00836-s001.zip]

Archive with 1 entries (1 files):
- pharmaceutics-4362280-supplementary.pdf
